# Supplementary material for: "What else are you worried about?" – Integrating textual responses into quantitative social science research
Source: PLoS One. 2017 Jul 31;12(7):e0182156. doi: 10.1371/journal.pone.0182156 (PMC5536367; doi:10.1371/journal.pone.0182156)
Supplement: S1 List — (CSV) [file pone.0182156.s001.csv]

standart	Standard
standarts	Standards
lebensstandart	lebensstandard
westl.	westlich
wirtschsft.	wirtschaft
polit.	Politik
politiker	Politik
politikern	Politik
politikerinnen	Politik
politikers	Politik
politisch	Politik
politische	Politik
politisches	Politik
politischen	Politik
wirtschaftl.	wirtschaft
gesellschaftl.	gesellschaft
verantw.	verantwortlich
verantwortl.	verantwortlich
ausueb.	Ausübung
soz.	sozial
mwst.	Mehrwehrtsteuer
jugendl.	Jugendliche
staatsversch.	Staatsverschuldung
krankenk.	Krankenkasse
krankenvers.	Krankenversicherung
berufsvers.	Berufsversicherung
lebensvers.	Lebensversicherung
sozialvers.	Sozialversicherung
rentenvers.	Rentenversicherung
vers.	Versicherung
egoism.	Egoismus
chron.	chronisch
eigentl.	eigentlich
gesellsch.	Gesellschaft
arab.	arabisch
erwachs.	erwachsen
berufl.	beruflich
bl	Bundesländern
dt	Deutschland
dtl	Deutschland
dtschl	Deutschland
bezügl	bezüglich
zw	zwischen
absicherung	sicher
sicherheit	sicher
hoyer	hoher
sozialsystem	sozialstaat
sozialsyst	sozialstaat
sozialst	sozialstaat
