# Supplementary material for: "What else are you worried about?" – Integrating textual responses into quantitative social science research
Source: PLoS One. 2017 Jul 31;12(7):e0182156. doi: 10.1371/journal.pone.0182156 (PMC5536367; doi:10.1371/journal.pone.0182156)
Supplement: S2 List — (CSV) [file pone.0182156.s002.csv]

kind	Kinder
zukunft	Zukunft
polit	Politik
arbeitslos	Arbeitslosigkeit
deutschland	Deutschland
gesund	Gesundheit
jugend	Jugend
entwickl	Entwicklung
sorg	Sorgen
mensch	Menschen
arbeit	Arbeit
famili	Familie
sozial	sozial
gesellschaft	Gesellschaft
bekomm	bekommen
allgemein	allgemein
sohn	Sohn
rente	Rente
hoh	hohe
arbeitsplatz	Arbeitsplatz
wirtschaft	Wirtschaft
ausbild	Ausbildung
alt	alt
find	finden
zunehm	zunehmend
tocht	Tochter
ausländer	Ausländer
mann	Mann
schlecht	schlecht
situation	Situation
schul	Schule
deutsch	Deutsch
leb	Leben
geld	Geld
regier	Regierung
staat	Staat
reich	reich
egoismus	Egoismus
enkel	Enkel
bildung	Bildung
ungerecht	ungerecht
leut	Leute
berufliche	beruflich
korruption	Korruption
jung	jung
arm	arm
euro	Euro
krieg	Krieg
rent	Rente
frau	Frau
fam	Familie
finanziell	finanziell
gesundheitsreform	Gesundheitsreform
bse	BSE
elt	Eltern
werteverfall	Werteverfall
enkelkinder	Enkelkinder
welt	Welt
arbeitsplätze	Arbeitsplätze
land	Land
problem	problem
moral	Moral
bildungspolitik	Bildungspolitik
krankheit	Krankheit
ost	ost
partei	Partei
fehlende	fehlende
wert	Werte
steigend	steigend
kriminalität	Kriminalität
mutt	Mutter
usa	USA
umgang	Umgang
lag	Lage
gesundheitswesen	Gesundheitswesen
gewalt	Gewalt
globalisierung	Globalisierung
erhalt	Erhalt
verfall	Verfall
preise	Preise
beruf	Beruf
mangelnde	mangelnde
angst	Angst
kost	Kosten
lehrstelle	Lehrstelle
jugendarbeitslosigkeit	Jugendarbeitslosigkeit
medi	Medien
armut	Armut
ausbildungsplatz	Ausbilungsplatz
mach	machen
studium	Studium
verlust	Verlust
erzieh	Erziehung
dummheit	Dummheit
unfähigkeit	Unfähigkeit
steu	Steuern
terrorismus	Terrorismus
brd	BRD
schulbildung	Schulbildung
mal	mal
gering	gering
irak	Irak
gesamt	gesamt
eu	EU
versorgung	Versorgung
gleichgültigkeit	Gleichgültigkeit
person	Person
generation	Generation
ausbildungsplätze	Ausbildungsplätze
volk	Volk
krank	krank
verhalt	Verhalten
kinderfeindlichkeit	Kinderfeindlichkeit
bildungssystem	Bildungssystem
stark	stark
haus	Haus
unfah	Unfähigkeit
demokratie	Demokratie
altersversorgung	Altersversorgung
arbeitsmarkt	Arbeitsmarkt
gesundheitszustand	Gesundheitszustand
einkomm	Einkommen
miteinand	miteinander
gesundheitspolitik	Gesundheitspolitik
manager	Manager
verlogenheit	Verlogenheit
bleib	bleiben
inflation	Infaltion
fried	Frieden
teurer	teurer
gesetz	Gesetz
hartz	Hartz
privat	privat
folg	folgen
perspektivlosigkeit	Perspektivlosigkeit
burg	Bürger
reform	Reform
abwanderung	Abwanderung
zustand	Zustand
gerecht	Gerechtigkeit
beruflich	beruflich
derzeitige	derzeitige
wachsend	wachsend
zunahm	Zunahme
werteverlust	Werteverlust
bush	Bush
jugendkriminalität	Jugendkriminalität
perspektiv	Perspektiven
bürokratie	Bürokratie
einfluss	Einfluss
allg	allgemein
abbau	Abbau
islam	Islam
klimawandel	Klimawandel
tierschutz	Tierschutz
rentner	Rentner
etc	etc
bezieh	Beziehung
scher	Schere
schulsystem	Schulsystem
ehefrau	Ehefrau
bekommt	bekommen
umwelt	Umwelt
lehr	Lehre
west	West
denk	denken
freund	Freund
ausland	Ausland
drogen	Drogen
ignoranz	Ignoranz
absicherung	Absicherung
ehemann	Ehemann
wohnung	Wohnung
menschlich	menschlich
benzinpreise	Benzinpreise
gewaltbereitschaft	Gewaltbereitschaft
job	Job
kultur	Kultur
bevolker	Bevölkerung
bleibt	bleiben
steigenden	steigenden
wohlergeh	Wohlergehen
untereinand	untereinander
vat	Vater
schwer	schwer
chanc	Chancen
schulische	schulisch
bundesregierung	Bundesregierung
perspektiven	Perspektiven
verrohung	Verrohung
zuviel	zuviel
staatsverschuld	Staatsverschuldung
unterschied	Unterschiede
arbeitsstell	Arbeitsstelle
intoleranz	Intoleranz
politikverdrossenheit	Politikverdrossenheit
schulpolitik	Schulpolitik
zahl	zahlen
unehrlichkeit	Unehrlichkeit
bevölkerung	Bevölkerung
preisentwicklung	Preisentwicklung
kinderbetreuung	Kinderbetreuung
überfremdung	Überfremdung
stell	stellen
spd	SPD
gleichgult	Gleichgültigkeit
such	suchen
unsich	Unsicherheit
familienpolitik	Familienpolitik
unfähige	Unfähigkeit
missbrauch	Missbrauch
mitmensch	Mitmenschen
vogelgrippe	Vogelgrippe
sozialer	sozial
lehrstellen	Lehrstelle
deutschl	Deutschland
sozialabbau	Sozialabbau
verarm	Verarmung
seh	sehen
europa	Europa
bundesländern	Bundesländer
tier	Tiere
kalt	kalt
bezug	Bezug
altersarmut	Altersarmut
gesundheitssystem	Gesundheitssystem
zuwanderung	Zuwanderung
betreuung	Betreuung
leistung	Leistung
korrupte	Korruption
arroganz	Arroganz
weitergeht	weitergehen
berufsausbildung	Berufsausbildung
bezahl	Bezahlung
bildungsniveau	Bildungsniveau
hoff	hoffen
studiengebühren	Studiengebühren
belast	Belastung
negativ	negativ
weg	weg
einstellung	Einstellung
studienplatz	Studienplatz
behinderten	Behinderte
justiz	Justiz
kluft	Kluft
findet	finden
brutalität	brutalität
teu	teuer
moglich	möglich
allgem	allgemein
trotz	trotz
steig	steigenden
amerikan	Amerika
nah	nah
pfleg	Pflege
schlimm	schlimm
kindererziehung	Kindererziehung
schwach	schwach
pol	Politik
strass	Straßen
bürger	Bürger
sitt	Sitten
gefahr	Gefahr
religion	Religion
verdummung	Verdummung
arbeitslosen	Arbeitslose
schuld	Schulden
partnerschaft	Partnerschaft
standig	ständig
halt	halten
weiss	weiß
rücksichtslosigkeit	Rücksichtslosigkeit
frag	fragen
lohn	Lohn
lebenshaltungskosten	Lebenshaltungskosten
niedrig	niedrig
entscheid	entscheiden
vertrau	Vertrauen
tod	Tod
einfuhr	Einfuhr
sozialpolitik	Sozialpolitik
dt	Deutschland
japan	Japan
region	Region
cdu	CDU
falsch	falsch
arbeitslose	Arbeitslose
passiert	passieren
firm	Firmen
schwierig	schwierig
verhaltnis	Verhältnis
weitergeh	weitergehen
uberall	überall
klima	Klima
all	alles
zufried	Zufriedenheit
sich	sicher
absicherung	sicher
sicherheit	sicher
ess	Essen
zusammenleb	Zusammenleben
trink	Trinken
hung	hungern
held	Geld
